# Supplementary material for: Label-Free Electrochemical Aptasensor Based on the Vertically-Aligned Mesoporous Silica Films for Determination of Aflatoxin B1
Source: Biosensors (Basel). 2023 Jun 16;13(6):661. doi: 10.3390/bios13060661 (PMC10296088; doi:10.3390/bios13060661)
Supplement: Supplementary file 1 [file biosensors-13-00661-s001.zip]

Archive with 1 entries (1 files):
- biosensors-2387095-supplementary.pdf
